# Supplementary material for: A global compendium of human dengue virus occurrence
Source: Sci Data. 2014 May 27;1:140004. doi: 10.1038/sdata.2014.4 (PMC4322574; doi:10.1038/sdata.2014.4)
Supplement: Supplementary file 1 [file sdata20144-isa1.zip]

Archive with 3 entries (3 files):
- i_Investigation.txt
- s_messina.txt
- a_messina.txt
